# Supplementary material for: MicroRNA-196a regulates bovine newborn ovary homeobox gene (NOBOX) expression during early embryogenesis
Source: BMC Dev Biol. 2011 May 6;11:25. doi: 10.1186/1471-213X-11-25 (PMC3103443; doi:10.1186/1471-213X-11-25)
Supplement: Additional file 1 — Table 1. List of primers used in this study. [file 1471-213X-11-25-S1.XLS]

## Sheet: Sheet1
Gene Name	Primer Name	Primer sequence	Application
NOBOX	NOBOX-BamHI-F	TATGGATCCTTCCAAGCTACGTATGTACG	Cloning of NOBOX mRNA into pcDNA3.1
	NOBOX-XhoI-R	ATACTCGAGAGGCAGTTTACTGCTTATGGTGG	Cloning of NOBOX mRNA into pcDNA3.1
	NOBOX-3`UTR-SacI-F	TATGAGCTCTCATGGAGCCGAAGAACCAAGA	Cloning of NOBOX 3`UTR into pmirGLO vector
	NOBOX-3`UTR-XbaI-R	ATATCTAGAGTTTCCCAAGAGGAGGCAGTT	Cloning of NOBOX 3`UTR into pmirGLO vector
	NOBOX-3UTRmut-F	CGCTCCAGTGGCCACCATAAGCAGTTTTGAGCCTCCTCTTGGG	Generating mutant NOBOX 3`UTR for luciferase reporter assay
	NOBOX-3UTRmut-R	CCCAAGAGGAGGCTCAAAACTGCTTATGGTGGCCACTGGAGCG	Generating mutant NOBOX 3`UTR for luciferase reporter assay
	NOBOX-Real time-F	AGACCCAGTTCTTCCAACACC	Real Time PCR
	NOBOX-Real time-R	CACAGGACAAGGCAAAGAGAG	Real Time PCR
RPS18	RPS18-RealTime-F	GTGGTGTTGAGGAAAGCAGACA	Real Time PCR (endogenous control)
	RPS18-RealTime-R	TGATCACACGTTCCACCTCATC	Real Time PCR (endogenous control)
miR-196a	miR-196a - RT	UAGGUAGUUUCAUGUUGUUGGG	Real Time PCR
	miR-196a-BamHI-F	TATGGATCCGACGGGGCTGAATTTCTTCC	Cloning of miR-196a into pcDNA3.1
	miR-196a-XhoI-R	ATACTCGAGCACTGGGGAGGGTAGGAGCGGGATA	Cloning of miR-196a into pcDNA3.1
miR-125b	miR-125b-RT	TCCCTGAGACCCTAACTTGTGA	Real Time PCR (endogenous control)
